# Supplementary material for: Characterization of microRNA Expression Profiles of Murine Female Genital Tracts Following Nippostrongylus brasiliensis and Herpes Simplex Virus Type 2 Co-Infection
Source: Microorganisms. 2025 Jul 24;13(8):1734. doi: 10.3390/microorganisms13081734 (PMC12388830; doi:10.3390/microorganisms13081734)
Supplement: Supplementary file 1 [file microorganisms-13-01734-s001.zip]

Archive with 1 entries (1 files):
- microorganisms-3717928-supplementary.pdf
